# Supplementary material for: Bone marrow plasma cytokine composition indicates acute myeloid leukemia progression and treatment response
Source: Front Cell Dev Biol. 2026 Jun 24;14:1844017. doi: 10.3389/fcell.2026.1844017 (PMC13342205; doi:10.3389/fcell.2026.1844017)
Supplement: Supplementary file 1 [file Table2.xls]

## Sheet: Sheet1
		Table 1. Clinical characteristics of enrolled patients at the time of diagnosis.
		Characteristics	Newly diagnosed AML	Complete remission of AML	Relapsed/refractory AML	P-value
		No. of patients	41	19	15
		Age, y	59 (47, 67)	52 (38, 61)	57 (44, 62)	0.219
		Gender, male/female	24/17	11/8	7/8	0.717
		WBC, ×109/L	24.2 (4.7, 83.5)	35.3 (12.1, 91.0)	24.0 (5.1, 49.4)	0.558
		Platelets, ×109/L	36 (18, 63)	27 (18, 44)	32 (17, 51)	0.664
		Hb, g/dL	82 (65, 98)	79 (65, 93)	77 (64, 90)	0.544
		LDH, U/L	470 (216, 988)	624 (288, 1196)	527 (213, 778)	0.529
		BM blasts, %	78.0 (67.3, 86.8)	75.0 (58.0, 85.0)	73.5 (51.5, 80.0)	0.171
		ELN risk stratification, n (%)				0.518
		Favorable	14 (34.1)	10 (52.6)	3 (20.0)	1
		Intermediate	12 (29.3)	5 (26.3)	5 (33.3)	0.401
		Adverse	14 (34.1)	4 (21.1)	7 (46.7)	0.128
		No data	1 (2.5)	0	0	0.638
		Karyotypes classification, n (%)				0.861
		t(8;21)/RUNX1-RUNX1T1	4 (9.8)	1 (5.3)	1 (6.7)	1
		inv(16)/CBFβ-MYH11	2 (4.9)	2 (10.5)	2 (13.3)	0.513
		t(15;17)/PML-RARA	6 (14.6)	4 (21.0)	0	0.309
		11q23/MLL	6 (14.6)	3 (15.8)	2 (13.3)	0.866
		Normal karyotype	14 (34.1)	6 (31.6)	4 (26.7)	0.905
		Complex karyotype	3 (7.3)	1 (5.3)	3 (20.0)	0.585
		Other karyotype	5 (12.2)	2 (10.5)	3 (20.0)	0.789
		No data	1 (2.5)	0	0	0.792
		FLT3, n (%)				0.76
		Mutated	11 (26.8)	3 (15.8)	4 (26.7)	1
		Wild	29 (70.7)	16 (84.2)	11 (73.3)	0.602
		No data	1 (2.5)	0	0	0.735
		NPM1, n (%)				0.834
		Mutated	10 (24.4)	6 (31.6)	3 (20.0)	1
		Wild	30 (73.1)	13 (68.4)	12 (80.0)	0.737
		No data	1 (2.5)	0	0	0.65
		Abbreviation: AML: acute myeloid leukemia; WBC: white blood cell; Hb: hemoglobin; LDH: lactate dehydrogenase; BM: bone marrow; FAB: French-American-British; ELN: European LeukemiaNet.
