# Supplementary material for: Bone marrow plasma cytokine composition indicates acute myeloid leukemia progression and treatment response
Source: Front Cell Dev Biol. 2026 Jun 24;14:1844017. doi: 10.3389/fcell.2026.1844017 (PMC13342205; doi:10.3389/fcell.2026.1844017)
Supplement: Supplementary file 2 [file Table3.xls]

## Sheet: Sheet1
		Table 2. Comparison of BM plasma cytokines and clinical characteristics at diagnosis between complete remission and incomplete remission groups in newly diagnosed AML patients undergoing first induction chemotherapy cycle.
		Characteristics	CR	ICR	P-value
		AML, n	22	19
		Age, years	61 (48, 67)	57 (44, 64)	0.761
		Gender, male/female	12/10	12/7	0.752
		IL-1β, pg/mL	54.4 (34.2, 80.1)	38.5 (24.7, 66.7)	0.344
		IL-1RA, pg/mL	213.0 (160.8, 306.4)	190.0 (125.6, 332.8)	0.689
		IL-2, pg/mL	438.0 (259.4, 853.8)	402.6 (216.0, 608.5)	0.259
		IL-4, pg/mL	56.3 (31.0, 85.3)	58.0 (35.4, 92.6)	0.928
		IL-6, pg/mL	61.7(37.7, 100.4)	45.2 (32.8, 85.3)	0.445
		IL-10, pg/mL	395.0 (310.2, 557.4)	362.6 (276.7, 452.3)	0.278
		IL-12, pg/mL	38.1 (21.4, 49.7)	21.9 (18.2, 34.4)	0.006
		IL-13, pg/mL	40.2 (19.4, 59.3)	21.4 (11.6, 52.3)	0.761
		IL-15, pg/mL	19.8 (11.2, 25.7)	14.6 (9.6, 25.3 )	0.429
		IL-17, pg/mL	102.7 (43.2, 253.3)	84.7 (54.7, 105.4)	0.371
		IL-18, pg/mL	104.7 (78.0, 134.8)	69.3 (53.7, 103.8)	0.005
		IL-21, pg/mL	183.3 (96.0, 218.1)	101.9 (59.9, 159.6)	0.034
		TNF-α, pg/mL	95.1 (79.2, 115.3)	87.5 (74.2, 91.3)	0.281
		TGF-β, ng/mL	30.1 (9.2, 56.2)	29.2 (6.1, 39.0)	0.571
		IFN-γ, pg/mL	590.9 (332.5, 713.2)	360.6 (252.3, 652.5)	0.172
		LDH, U/L	372 (73, 756)	552 (316, 1666)	0.025
		BM blasts, %	82 (70, 92)	75 (66, 84)	0.272
		ELN risk-favorable, n (%)	11 (50.0)	3 (15.8)	0.045
		Abbreviation: BM: bone marrow; AML: acute myeloid leukemia; CR: complete remission; ICR: incomplete remission; LDH: lactate dehydrogenase; ELN: European LeukemiaNet.
