# Supplementary material for: Bone marrow plasma cytokine composition indicates acute myeloid leukemia progression and treatment response
Source: Front Cell Dev Biol. 2026 Jun 24;14:1844017. doi: 10.3389/fcell.2026.1844017 (PMC13342205; doi:10.3389/fcell.2026.1844017)
Supplement: Supplementary file 3 [file Table1.xlsx]

## Sheet: Sheet1
	Supplementary Table 1. Reference range for cytokine determination.
	Cytokines	Reference values
	Human interleukin 2（IL-2) Test Kit	85.15-258.45pg/mL
	Human interleukin 4（IL-4）Test Kit	5.14-15.46pg/mL
	Human interleukin 12（IL-12;P70）Test Kit	4.36-12.84pg/mL
	Human interleukin 13（IL-13）Test Kit	4.63-12.15pg/ml
	Human interleukin 21（IL-21）Test Kit	34.11-103.45pg/mL
	Human tumor necrosis factor α（TNF-α）Test Kit	8.51-25.54pg/ml
	Human gamma interferon (IFN-γ) Test Kit	85.56-258.67pg/mL
	Human interleukin 1 receptor antagonist（IL-1Ra）Test Kit	17.25-51.48pg/mL
	Human interleukin 1β（IL-1β）Test Kit	8.55-25.71pg/mL
	Human interleukin 6（IL-6）Test Kit	5.16-15.47pg/mL
	Human interleukin 17（IL-17）Test Kit	21.36-64.85pg/mL
	Human interleukin 10（IL-10）Test Kit	85.47-257.98pg/mL
	Human transforming growth factor β1（TGF-β1）Test Kit	2.58-7.49ng/mL
	Human interleukin 15（IL-15）Test Kit	5.16-15.24pg/mL
	Human interleukin 18（IL-18）Test Kit	34.57-103.77pg/mL
